# Supplementary material for: Temporal and spatial refugia modify predation risk for non-native crabs in rocky intertidal habitats
Source: PeerJ. 2024 Feb 2;12:e16852. doi: 10.7717/peerj.16852 (PMC10840497; doi:10.7717/peerj.16852)
Supplement: Supplemental Information 1 [file peerj-12-16852-s001.r]

## Analysis for field tethering experiment:

# read in the data
Tether.data = read.csv("Tethering 2020.csv")

# field experiment binomial regression testing the probability that a crab would be eaten based on the independent variables tide (high / low), time (daytime / nighttime)
modPredation <- glm(Score ~ MinutesSubmerged + MinutesDaylight ,
                                family="binomial",
                                data = Tether.data)

anova(modPredationt, test = "Chisq")

summary(modPredation)


## Analysis for labratory experiment:

# read in the data
TaugData = read.csv("Tautog21.csv")

# remove No Fish Control trials from the dataset
TaugData = TaugData[rowSums(TaugData=="Control")==0,,drop=FALSE]

# one-way ANOVA testing the effect of habitat complexity treatment on predation
one.way_block = aov(PropPred ~ Treat , data = TaugData)
summary(one.way_block)

# laboratory experiment post-hoc Tukey Test to determine differences in crab predation among habitat complexity treatment
tukey.one.way_block = TukeyHSD(one.way_block)
tukey.one.way_block
