# Supplementary material for: Temporal and spatial refugia modify predation risk for non-native crabs in rocky intertidal habitats
Source: PeerJ. 2024 Feb 2;12:e16852. doi: 10.7717/peerj.16852 (PMC10840497; doi:10.7717/peerj.16852)
Supplement: Supplemental Information 2 [file peerj-12-16852-s002.csv]

Start	End	Duration	AMPM	Tide	Plot	Size	Sex	Score	MinutesSubmerged	MinutesDaylight
7/28/20 5:35	7/28/20 11:35	6:00	AM	Low	A	16.9	F	N/A	120	360
7/28/20 5:35	7/28/20 11:35	6:00	AM	Low	B	17.2	M	0	120	360
7/28/20 19:10	7/29/20 1:00	5:50	PM	Low	A	18.4	M	0	150	65
7/28/20 19:10	7/29/20 1:00	5:50	PM	Low	B	18.6	F	1	150	65
7/29/20 13:15	7/29/20 19:30	6:15	PM	High	A	15.2	M	0	375	375
7/29/20 13:15	7/29/20 19:30	6:15	PM	High	B	15	M	1	375	375
7/30/20 2:10	7/30/20 8:25	6:15	AM	High	A	15.5	F	0	375	195
7/30/20 2:10	7/30/20 8:25	6:15	AM	High	B	15	F	0	375	195
8/3/20 5:35	8/3/20 11:30	5:55	AM	High	A	19.4	M	1	355	355
8/3/20 5:35	8/3/20 11:30	5:55	AM	High	B	21.4	M	0	355	355
8/4/20 6:00	8/4/20 12:00	6:00	AM	High	A	19.1	M	0	360	360
8/4/20 6:00	8/4/20 12:00	6:00	AM	High	B	19.9	M	0	360	360
8/12/20 12:15	8/12/20 18:20	6:05	PM	High	A	18.1	M	N/A	365	365
8/12/20 12:15	8/12/20 18:20	6:05	PM	High	B	17.9	M	0	365	365
8/13/20 5:45	8/13/20 11:50	6:05	AM	Low	A	20.5	M	1	200	365
8/13/20 5:45	8/13/20 11:50	6:05	AM	Low	B	21.8	M	0	200	365
8/14/20 7:00	8/14/20 13:05	6:05	AM	Low	A	17	M	1	180	365
8/14/20 7:00	8/14/20 13:05	6:05	AM	Low	B	17.6	M	1	180	365
8/18/20 10:40	8/18/20 16:50	6:10	PM	Low	A	17.2	M	1	110	370
8/18/20 10:40	8/18/20 16:50	6:10	PM	Low	B	19	F	0	110	370
8/19/20 11:30	8/19/20 17:30	6:00	PM	Low	A	20.7	M	1	100	360
8/19/20 11:30	8/19/20 17:30	6:00	PM	Low	B	19.4	M	1	100	360
8/19/20 23:35	8/20/20 6:00	6:25	AM	Low	A	21.4	M	1	125	240
8/19/20 23:35	8/20/20 6:00	6:25	AM	Low	B	20	M	1	125	240
8/20/20 13:00	8/20/20 19:00	6:00	PM	Low	A	21	M	1	135	360
8/20/20 13:00	8/20/20 19:00	6:00	PM	Low	B	19.7	M	1	135	360
8/21/20 0:30	8/21/20 6:40	6:10	AM	Low	A	17.3	F	1	145	100
8/21/20 0:30	8/21/20 6:40	6:10	AM	Low	B	18.8	M	1	145	100
8/24/20 10:00	8/24/20 15:50	5:50	PM	High	A	17.5	M	0	350	350
8/24/20 10:00	8/24/20 15:50	5:50	PM	High	B	16.2	M	0	350	350
8/25/20 11:00	8/25/20 16:30	5:30	PM	High	A	19.3	M	0	330	330
8/25/20 11:00	8/25/20 16:30	5:30	PM	High	B	22	M	0	330	330
8/26/20 12:00	8/26/20 18:00	6:00	PM	High	A	20.2	M	0	360	360
8/26/20 12:00	8/26/20 18:00	6:00	PM	High	B	21	M	0	360	360
