# Supplementary material for: Temporal and spatial refugia modify predation risk for non-native crabs in rocky intertidal habitats
Source: PeerJ. 2024 Feb 2;12:e16852. doi: 10.7717/peerj.16852 (PMC10840497; doi:10.7717/peerj.16852)
Supplement: Supplemental Information 3 — Lines indicate information about and result of laboratory trials. Columns include information on date, water temperature, time of trial, and which tank was used for the experiment. As well as the size and sex of fish used in experiments, and the number of crabs at the start of each trial, and the number and proportion of crabs that were consumed. [file peerj-12-16852-s003.csv]

Trial	Date	Temp	TimeStart	TimeEnd	Size(in)	Sex	Tank	Treat	Start	Predation	PropPred
1	6/25/21	20.5	9:00	15:00	13	F	D	None	20	13	0.65
1	6/25/21	20.5	9:00	15:00	12.4	F	B	Low	20	12	0.6
1	6/25/21	20.5	9:00	15:00	14	M	C	High	20	5	0.25
1	6/25/21	20.5	9:00	15:00	N/A	N/A	A	Control	20	0	0
2	6/29/21	22.8	8:00	14:00	12.9	M	C	None	20	12	0.6
2	6/29/21	22.8	8:00	14:00	14.5	M	B	Low	20	14	0.7
2	6/29/21	22.8	8:00	14:00	13.5	M	A	High	20	3	0.15
2	6/29/21	22.8	8:00	14:00	N/A	N/A	D	Control	20	0	0
3	7/1/21	23.4	6:00	12:00	12	F	B	None	20	12	0.6
3	7/1/21	23.4	6:00	12:00	10	F	D	Low	20	9	0.45
3	7/1/21	23.4	6:00	12:00	11.25	F	C	High	20	6	0.3
3	7/1/21	23.4	6:00	12:00	N/A	N/A	A	Control	20	0	0
4	7/7/21	22.6	6:00	12:00	12	M	B	None	20	16	0.8
4	7/7/21	22.6	6:00	12:00	11.25	F	D	Low	20	10	0.5
4	7/7/21	22.6	6:00	12:00	12.75	M	A	High	20	1	0.05
4	7/7/21	22.6	6:00	12:00	N/A	N/A	C	Control	20	0	0
5	7/9/21	22.8	6:00	12:00	12.25	F	B	None	20	20	1
5	7/9/21	22.8	6:00	12:00	9.5	F	A	Low	20	15	0.75
5	7/9/21	22.8	6:00	12:00	13	F	D	High	20	8	0.4
5	7/9/21	22.8	6:00	12:00	N/A	N/A	C	Control	20	0	0
6	7/12/21	22.7	7:00	13:00	11	F	A	None	20	17	0.85
6	7/12/21	22.7	7:00	13:00	11.5	F	C	Low	20	15	0.75
6	7/12/21	22.7	7:00	13:00	10.5	F	D	High	20	6	0.3
6	7/12/21	22.7	7:00	13:00	N/A	N/A	B	Control	20	0	0
7	7/14/21	22.4	6:00	12:00	13.75	M	C	None	20	10	0.5
7	7/14/21	22.4	6:00	12:00	11.5	F	A	Low	20	15	0.75
7	7/14/21	22.4	6:00	12:00	14	M	B	High	20	3	0.15
7	7/14/21	22.4	6:00	12:00	N/A	N/A	D	Control	20	0	0
8	7/16/21	24	6:00	12:00	11.75	F	A	None	20	12	0.6
8	7/16/21	24	6:00	12:00	12.25	F	B	Low	20	10	0.5
8	7/16/21	24	6:00	12:00	14	F	D	High	20	0	0
8	7/16/21	24	6:00	12:00	N/A	N/A	C	Control	20	0	0
9	7/20/21	24.5	6:00	12:00	11	F	A	None	20	15	0.75
9	7/20/21	24.5	6:00	12:00	11	F	B	Low	20	16	0.8
9	7/20/21	24.5	6:00	12:00	12	F	C	High	20	2	0.1
9	7/20/21	24.5	6:00	12:00	N/A	N/A	D	Control	20	0	0
